# Supplementary material for: Tooth Agenesis Patterns in Orofacial Clefting Using Tooth Agenesis Code: A Meta-Analysis
Source: Dent J (Basel). 2022 Jul 5;10(7):128. doi: 10.3390/dj10070128 (PMC9323030; doi:10.3390/dj10070128)
Supplement: Supplementary file 1 [file dentistry-10-00128-s001.zip]

Archive with 1 entries (1 files):
- dentistry-1707078-supplementary.pdf
